# Supplementary material for: Investigating a Library of Flavonoids as Potential Inhibitors of a Cancer Therapeutic Target MEK2 Using in Silico Methods
Source: Int J Mol Sci. 2023 Feb 23;24(5):4446. doi: 10.3390/ijms24054446 (PMC10002492; doi:10.3390/ijms24054446)
Supplement: Supplementary file 1 [file ijms-24-04446-s001.zip]

Archive with 1 entries (1 files):
- ijms-2201308-supplementary.pdf
